# Supplementary material for: The oldest described eurypterid: a giant Middle Ordovician (Darriwilian) megalograptid from the Winneshiek Lagerstätte of Iowa
Source: BMC Evol Biol. 2015 Sep 1;15:169. doi: 10.1186/s12862-015-0443-9 (PMC4556007; doi:10.1186/s12862-015-0443-9)
Supplement: Additional file 1: — Data matrix for the phylogenetic analysis. (NEX 35 kb) [file 12862_2015_443_MOESM1_ESM.nex]

#NEXUS
[written Tue Feb 10 13:39:19 EST 2015 by Mesquite  version 3.02 (build 681) at James-MacBook-Pro.local/172.26.100.64]

BEGIN TAXA;
	TITLE Taxa;
	DIMENSIONS NTAX=74;
	TAXLABELS
		Weinbergina_opitzi Chasmataspis_laurencii Octoberaspis_ushakovi Diploaspis_casteri Loganamaraspis_dunlopi Brachyopterus_stubblefieldi Alkenopterus_burglahrenisis Rhenopterus_diensti Parastylonurus_ornatus Laurieipterus_elegans Kokomopterus_longicaudatus Hardieopterus_macrophthalmus Drepanopterus_pentlandicus Hibbertopterus_scouleri Megarachne_servinei Stoermeropterus_conicus Stoermeropterus_latus Stoermeropterus_nodosus Vinetopterus_struvei Vinetopterus_martini Moselopterus_ancylotelson Onychopterella_augusti Onychopterella_kokomoensis Dolichopterus_macrocheirus Eurypterus_remipes Hughmilleria_socialis Tylopterella_boylei Echinognathus_clevelandi Megalograptus_williamsae Megalograptus_welchi Megalograptus_ohioensis Winneshiek_megalograptid Holmipterus_suecicus Lanarkopterus_dolichoschelus Mixopterus_kiaeri Mixopterus_multispinosus Strobilopterus_laticeps Strobilopterus_princetonii Strobilopterus_proteus Buffalopterus_pustulosus Strobilopterus_richardsoni Erieopterus_microphthalmus Paraeurypterus_anatoliensis Pentlandopterus_minor Dolichopterus_jewetti Ruedemannipterus_stylonuroides Clarkeipterus_testudineus Clarkeipterus_otisius Erieopterus_eriensis Eurypterus_henkeni Eurypterus_tetragonophthalmus Eurypterus_leopoldi Eurypterus_pittsfordensis Eurypterus_henningsmoeni Orcanopterus_manitoulinensis Pterygotus_anglicus Adelophthalmus_sievertsi Eurypterus_dekayi Carcinosoma_newlini Carcinosoma_libertyi Rhinocarcinosoma_vaningeni Eusarcana_acrocephala Eusarcana_scorpionis Slimonia_acuminata Acutiramus_bohemicus Acutiramus_macrophthalmus Erettopterus_bilobus Erettopterus_osiliensis Erettopterus_serricaudatus Erettopterus_waylandsmithi Jaekelopterus_rhenaniae Jaekelopterus_howelli Ciurcopterus_ventricosus Nanahughmilleria_norvegica 
	;

END;


BEGIN CHARACTERS;
	TITLE  'Matrix in file "WEury.nex"';
	DIMENSIONS  NCHAR=158;
	FORMAT DATATYPE = STANDARD GAP = - MISSING = ? SYMBOLS = "  0 1 2 3 4 5 6 7 8 9 E F";
	CHARSTATELABELS 
		1 Angular_projection_on_the_anterior_of_the_carapace /  absent present, 2 Anterior_projection_morphology /  rounded quadrate acute, 3 Carapace_anterior /  rounded angular, 4 Anterior_indentation_of_carapace /  absent present_lateral_extent_independent_of_lateral_eyes present_lateral_extent_defined_by_position_of_lateral_eyes, 5 Anterior_margin_of_carapace /  unornamented denticulate, 6 Carapace_marginal_rim /  present absent, 7 Morphology_of_marginal_rim /  marginal_rim_with_constant_equal_width marginal_rim_narrows_evenly_posteriorly marginal_rim_only_present_anterior_to_eyes, 8 Carapace_marginal_rim_broad /  present absent, 9 Lateral_carapace_margin /  continuous stepped constrict_to_form_waist, 10 Carapace_genal_spines /  present absent, 11 Carapace_shape /  horseshoe_or_wide_horseshoe semicircular quadrate trapezoidal wide_rectangular subquadrate campanulate parabolic spatulate triangular long_rectangular, 12 Carapace_genal_facets /  absent present, 13 Angle_of_genal_facets /  low_angle high_angle, 14 Lateral_eye_shape /  crescentic expanded, 15 Size_of_palpebral_lobe /  small large absent, 16 Lateral_eye_position /  centrilateral centrimesial antelateral central antemesial, 17 Position_of_lateral_eyes_in_relation_to_carapace_margin /  intramarginal semimarginal marginal, 18 Lateral_eye_abuts_carapace_margin /  absent present, 19 Lateral_eyes_closer_to_margin_than_to_ocelli /  present absent, 20 Annular_cuticular_thickening_surrounding_lateral_eyes /  absent present, 21 Lateral_eyes_associated_with_ophthalmic_ridge /  present absent, 22 Position_of_median_eyes_on_carapace /  median_third anterior_third, 23 Position_of_median_eyes_relative_to_lateral_eyes /  median_eyes_anterior_or_median_to_lateral_eyes median_eyes_posterior_to_lateral_eyes, 24 Suture_on_ventral_plates /  Eurypterus_type Hughmilleria_or_Hallipterus_type Megalograptus_type Erieopterus_type, 25 Transverse_suture_on_ventral_plates /  present absent, 26 Ventral_plates_widen_anteriorly /  absent present, 27 Chelicerae /  small able_to_extend_beyond_marginal_rim, 28 Form_of_cheliceral_peduncle /  approximately_equal_in_length_to_fixed_ramus longer_than_fixed_ramus, 29 Denticles_on_chela /  absent present_small_undifferentiated present_large_differentiated, 30 Largest_denticle_medially_on_fixed_ramus /  erect inclined acute, 31 Angular_distal_teeth_on_both_rami /  absent present, 32 Paired_distal_teeth_on_free_ramus /  absent present, 33 Appendage_II_with_clasping_organ_at_base_of_appendage /  absent present, 34 Relative_lengths_of_appendages_II_V /  increasing_posteriorly forward_appendages_enlarged, 35 Morphology_of_spines_on_prosomal_appendage_III /  reduced_length_width_of_podomere regular_length_approximately_equal_to_width_of_podomere enlarged_length_width_of_podomere absent, 36 Morphology_of_spines_on_prosomal_appendage_IV /  reduced regular enlarged absent, 37 Mobility_of_spines_on_appendages_II_to_IV /  fixed moveable, 38 Penultimate_podomere_appendage_III /  spiniferous non_spiniferous, 39 Relative_podomere_lengths_of_appendage_III /  3_longer_than_4 4_longer_than_3, 40 Longest_podomere_of_appendage_III /  podomere_other_than_5 podomere_5, 41 Appendage_III_terminal_segment /  short_podomere long_modified_spine, 42 Number_of_paired_spines_on_appendage_III_podomere_3 /  one_pair two_or_more_pairs, 43 Pairs_of_spines_per_podomere_on_podomeres_4_6_of_prosomal_appendage_III /  one_pair two_or_more_pairs, 44 Pairs_of_spines_per_podomere_on_prosomal_appendage_IV /  one_pair two_or_more_pairs, 45 Orientation_of_spines_on_appendages_II_to_III /  ventral anterior, 46 Orientation_of_spines_on_appendage_IV /  ventral anterior, 47 Spines_on_appendages_II_to_IV_thickened_and_highly_sclerotised /  absent present, 48 Prosomal_appendage_spines_showing_longitudinal_striations /  absent present, 49 Armature_of_anterior_prosomal_appendages_flattened_and_laterally_expanded_into_blades /  absent present, 50 Prosomal_appendage_podomeres_thicken_distally /  absent present, 51 Morphology_of_appendage_V /  podomeres_undifferentriated_and_broad podomeres_tubular, 52 Appendage_V_armature /  non_spiniferous spiniferous, 53 Spines_on_appendage_V_reduced_on_all_but_penultimate_prodomere /  absent present, 54 Penultimate_podomere_of_appendages_II_IV_curved /  absent present, 55 Terminal_spine_on_prosomal_appendages /  single paired, 56 Coxal_laden /  absent present, 57 Morphology_of_prosomal_appendage_VI /  equal_in_width_along_length distally_expanded_into_swimming_leg, 58 Type_of_paddle /  distal_paddle proximal_paddle, 59 First_podomere_of_prosomal_appendage_VI_that_fully_projects_beyond_carapace_margin /  Fourth_podomere Sixth_podomere Third_podomere State_9, 60 Shape_of_proximal_podomere_of_appendage_VI /  'narrow, L W greater than or equal to 2.0' 'expanded, L W 2.0', 61 Anterior_margin_of_coxa_VI /  undifferentiated expanded_to_form_ear, 62 Shape_of_ear_on_coxa_VI /  triangular rectangular subquadrate_semicircular, 63 Anterior_denticle_of_coxa_VI_large /  absent present, 64 Angle_between_VI_3_and_VI_4 /  180_degrees not_180_degrees, 65 Length_of_podomeres_VI_4_and_VI_5 /  VI_5_VI_4 VI_4_greater_than_or_equal_to_VI_5, 66 Length_of_podomeres_VI_4_when_VI_5_is_not_longer /  VI_3_and_VI_5 equal_to_VI_3_and_VI_5, 67 Podomere_VI_5_bordering_podomere_VI_7 /  absent present, 68 Distal_podomere_margin_of_VI_6_modified /  absent present, 69 VI_7_lateral_margins /  unornamented enlarged_serrations small_serrations, 70 Angular_projection_on_the_anterior_of_podomere_VI_7 /  absent present, 71 Podomere_7a_on_appendage_VI /  absent present_on_posterior_of_appendage present_on_anterior_of_appendage, 72 Width_of_posterior_VI_7a /  narrow_less_than_50_width_of_VI_7 wide_more_than_50, 73 Shape_of_posterior_VI_7a /  oval triangular, 74 VI_8_lateral_margins /  unornamented small_serrations enlarged_serrations, 75 VI_8_anterior_projection /  absent present, 76 Additional_moveable_lobe_on_VI_8 /  absent present, 77 Morphology_of_VI_8_VI_9_joint /  joint_flush VI_9_set_into_VI_8, 78 Morphology_of_joint_when_VI_8_is_set_into_VI_9 /  angular round, 79 Length_of_VI_9_as_ratio_of_VI_8 /  large_25_of_VI_8_length small_25_of_VI_8_length totally_absent, 80 Shape_of_podomere_VI_9 /  spinose triangular_pentagonal_or_oval, 81 VI_9_margin /  no_ornament serrated, 82 VI_9_position /  centrally_on_podomere_8 migrating_towards_posterior_of_podomere_8, 83 VI_9_expanded /  absent present, 84 Podomere_cuticular_morphology /  rounded ridged, 85 Walking_leg_podomeres_distally_serrated /  absent present, 86 Metastoma_anterior /  smooth_or_shallow_notch deeply_notched, 87 Shape_of_posterior_margin_of_metastoma /  rounded truncated_flattened angular notched, 88 Metastoma_with_posterior_median_cleft /  absent present, 89 Metastoma_shape /  broad petaloid_markedly_narrower_in_width, 90 Metastoma_widest_point /  mid_or_posterior anterior, 91 First_segment_expressed_dorsally /  expressed folded_under_carapace, 92 Microtergite /  absent present, 93 Laterally_reduced_anterior_opisthosomal_segment /  absent present, 94 Anterolateral_expansion_of_second_tergite /  absent present, 95 Genital_operculum_morphology /  consisting_of_three_visible_segments consisting_of_two_visible_segments unfused, 96 Morphology_of_anterior_opercular_plate /  fully_expressed lateral_expression_only completely_supressed, 97 Thickness_of_anterior_opercular_plate /  fully_expressed narrow, 98 MOP_and_POP_morphology /  separate_with_clear_suture without_suture_but_with_ornament_differentiation without_suture_and_without_ornament_differentiation, 99 Unsegmented_genital_appendages /  absent present, 100 Type_A_genital_appendage_spoon_shaped /  absent present, 101 Number_of_segments_in_type_A_zipfel /  3 2_1, 102 Type_A_genital_appendage_with_median_distal_indentation /  absent present, 103 Type_A_genital_appendage_with_lateral_flanges /  absent present, 104 Type_B_genital_appendage_oval /  absent present, 105 Oval_type_B_genital_appendage_with_recurved_medial_groove /  absent present, 106 Morphology_of_type_A_genital_appendage_furca /  fused unfused, 107 Spatulae_on_type_A_genital_appendage /  absent present, 108 Morphology_of_spatulae /  angular rounded, 109 Anteriorly_inflecting_sternites /  absent present, 110 Preabdomen_expanded_into_disc /  absent present, 111 Moveable_preabdominal_spines /  absent present, 112 Preabdominal_epimera /  absent present, 113 Postabdominal_epimera /  present absent, 114 Morphology_of_postabdominal_epimera /  small_angular_cuticular_extensions small_rounded_cuticular_extensions large_epimera, 115 Preabdominal_postabdominal_boundary /  between_7th_and_8th_segments between_6th_and_7th_segments between_4th_and_5th_segments, 116 Degree_of_first_order_differentiation /  reduced prominent abrupt, 117 Strong_curvature_of_opisthosomal_segment_7 /  absent present, 118 Epimera_on_segment_7 /  absent present, 119 Number_of_segments_in_postabdomen /  3 5_or_6 9, 120 Postabdomen /  undifferentiated narrowing_from_preabdomen, 121 Caudal_postabdomen /  absent present, 122 Caudal_postabdomen_overlapped_by_preabdomen /  absent present, 123 Posterior_margin_of_all_opisthosomal_tergites_crenulate /  absent present, 124 Posterior_margin_of_segments_7_9 /  smooth dentate, 125 Posterior_margin_of_segments_10_12 /  smooth dentate, 126 Epimera_on_pretelson /  absent angular rounded quadrate, 127 Marginal_median_notch_posteriorly_on_pretelson /  absent present, 128 Dorsal_paired_keels_composed_of_scales_on_pretelson /  absent present, 129 Laterally_expanded_pretelson /  absent present, 130 Median_carina_on_pretelson /  absent present, 131 Cercal_blades /  absent present, 132 Telson_shape /  straight curved laterally_expanded, 133 Straight_telson_with_proximal_constriction_resulting_in_clavate_or_xiphous_morphology /  absent present, 134 Straight_telson_with_proximal_dorsal_plateu /  absent present, 135 Laterally_expanded_telson_shape /  rounded triangular, 136 Telson_base /  flattened bulbous_expansion, 137 Telson_bilobed /  absent present, 138 Median_carina_on_telson /  absent low_carina vertical_rudder, 139 Telson_laterally_ornamented_with_scales /  absent present, 140 Telson_margin /  smooth serrated, 141 Opisthosoma_lateral_division /  none trilobed, 142 Primary_opisthosomal_ornamentation /  scales closely_spaced_pustules coarse_pustules, 143 Primary_carapace_ornamentation /  scales closely_spaced_pustules coarse_pustules, 144 Principal_scale_on_carapace /  absent present, 145 Carapace_ornament_including_differentiated_directional_scales /  even_undirected_ornamentation Carapace_ornament_including_elongate_pustules_that_angle_away_from_the_lateral_eyes_and_curve_around_the_carapace_margin Carapace_ornament_of_large_lunate_scales_surrounding_and_pointing_away_from_the_central_area_and_eyes, 146 Prosomal_appendages_characterised_by_extremely_dense_cuticular_ornamentation /  absent present, 147 Row_of_node_like_scales_on_dorsal_opisthosomal_segments /  absent present, 148 Ornamentation_of_angular_scales_across_posterior_of_tergite_segments /  absent present, 149 Longitudinal_rows_of_angular_scales_on_tergites /  absent present, 150 Rows_of_angular_scales_forming_ridges /  'absent, ornamentation present without change in cuticular topology' present, 151 Ornament_of_chevron_scales /  absent present, 152 Ornament_of_linguoid_scales /  absent present, 153 Ornament_of_guttalate_scales /  absent present, 154 Achenate_ornamentation_of_small_scales /  absent present, 155 Cuticular_sculpture_of_transverse_striae_on_anterior_half_of_mesosomal_segments /  absent present, 156 Paired_tubercles_on_opisthosomal_tergites_2_5 /  absent present, 157 Form_of_posterior_margin_of_articulating_facet_on_tergites /  row_of_pustules row_of_scales groove, 158 Genital_operculum_striate_ornament_marked_by_highly_sclerotised_broad_lunate_scales /  ornament_independent_of_sclerotised_scales ornament_congruent_with_broad_sclerotised_lunate_scales ; 
	MATRIX
	Weinbergina_opitzi              0-0001--0000-0-?????0??310000---00111000000000000000-0000-010-000-00000--0000-0000000-----000022-0----------?001010000000-000000000000-00000011000000-00000000
	Chasmataspis_laurencii          0-0000000000-1010010100??????????????????????????0??????0-?00-000-00000--000-------0??????0100???????????????0000022002111000000000000-00000122000100-000000??
	Octoberaspis_ushakovi           0-0000010030-0000000000?????????0???????0????????000-00?110???????0?002--0000-2----0?0200101002000001001000-0000002000210-000100000000-00000022000000-000000?0
	Diploaspis_casteri              0-0000010030-10000000001??????????000???????000?00??????100???????00002--0000-2----0??????0100200????????????000002000210-0000000002--000001022000100-000000??
	Loganamaraspis_dunlopi          0-0000010030-??????????310000---?????????????????0?????00-000-?0???????????????????0?020010100200000100??00-00001-2000210-000000000000-?000?0---00000-000000??
	Brachyopterus_stubblefieldi     0-0000010180-0010010110?0????????00000??000000000000-00?0-000-?00-00000--0000-00000100????1000????0??????????000??0000100-000000000000-000000---00000-000000??
	Alkenopterus_burglahrenisis     0-0?00000100-0010010100??????????0???????????????0??????100????0??00001010000-000000???????000???????????????0001-02001110000000000000?00000011000000-000000??
	Rhenopterus_diensti             0-0000010170-0010000100001000---00000000000-00000000-0000-000-000-00000--0000-000001000000100000000????0-00-000100120011100000000001---00000000000000-00000000
	Parastylonurus_ornatus          0-0000110100-00000?01??001000---00111000000000000000-0000-200-000-00000--0000-00000001101010000000000000-0100000020000110-100100000000-00100000000000-000000?0
	Laurieipterus_elegans           0-0010111180-0000010110101???????0110?00011100000000-??00-200-000-00000--000???????0011000?000???????????????000????????????????????????????000000000-000000?0
	Kokomopterus_longicaudatus      0-0000110150-00100?01????????????011100000000000010100000-000-000-00000--0000-000000011000?000?????????0-???00001-0000110-100000000010-00000111000000-010000?0
	Hardieopterus_macrophthalmus    0-0000100100-0010010100001000---?0???????????????10100000-000-000-00000--0000-000000?11000?000???????????????000020000110-100300000010-00000111000000-010000?0
	Drepanopterus_pentlandicus      0-000010010100010011100001000---?011{0 1}000000-00001100-0000-000-000-00000--0000-00000001110010000000?000010?100000020000110-000000000010-00000011000000-00000100
	Hibbertopterus_scouleri         0-000011010110130011100001000---0022{0 1}000000000001100-0010-000-000-00000--000???????0011100?000?????????10???00001-0000100-100000000000-00000000000000-010000?0
	Megarachne_servinei             0-1000110130-0130011100???????????22{0 1}??????000001100-??1???00-0????????????????????00??????000???????????????????????????????????????????????00000????????????
	Stoermeropterus_conicus         0-0000012100-0010000100110000---00000000000000000000-0000-0110000-00001000000-0000010100001000001000000100100010020000100-001{1 2}00000000-10000011000000-00000000
	Stoermeropterus_latus           0-0000012100-0010000100110000---?????????????????0??????0-0???000-00001000000-000001??????1000001000000???110010020000100-001100000000-10000000000000-000000?0
	Stoermeropterus_nodosus         0-0000012100-0010000100??????????????????????????0???????????????????????????????????100001000001000000??0110010020000100-00?200000000-1000001100?100-000000??
	Vinetopterus_struvei            0-0010010100-0010010100310000---001100??0???000?0000-?000-0110000-00001000000-000001?00000100000100????10???0000000000110-011000000000-?0000011000100-00000000
	Vinetopterus_martini            0-0010010100-?010010100310????????110???????000?0000-?000-0????00-00001000000-000001??????1000???????????????000000000110-011000000000-?0000011000100-000000??
	Moselopterus_ancylotelson       0-0000010100-0010010100310000---00110000000000000000-0000-0110000-00001000000-000001000000100000100000010?1000001-0000110-0110000001---00001011000100-00000000
	Onychopterella_augusti          0-0000012150-???????????????????00111??????0000000????00100110000-0000101000100000000???00?000????????????0-0000010000110-000000000000-100000000?0000-000000??
	Onychopterella_kokomoensis      0-0000012150-10100?01??310000---0011100000000000000100001001???00-0000101000100000000000001000001000000??10-0000010000110-000200000000-100000000?0000-000000?0
	Dolichopterus_macrocheirus      0-0000010120-0120000100010000---00221000011100000001000010011101100111101201100110100110101000011000000??0100000020000110-000110000000-00000000000000-00000000
	Eurypterus_remipes              0-000011013101010000100010000---001110000000000000111000110112001001001111001011000000000010000110000000-10-00001-0000110-000011000000-00001000100011000000010
	Hughmilleria_socialis           0-0000210170-1222100101110100---0011100000000000000100001101120011010011100010110100001000?00012-2000001000-00001-0001110-000000000000-00000000000000-110000?0
	Tylopterella_boylei             0-0000012150-1010010100????????????????????????????????????????????????????????????????????000???????????????000011000110-000000000000-0000000000?000-000001??
	Echinognathus_clevelandi        ??????????????????????????????????2?1000011?1?1100???01????????????????????????????0000001??????????????????????????????????????????????????00???1????0010????
	Megalograptus_williamsae        ??????????????????????????????????????????????????????????????????????????????????????????????????????????????????????????????????1?????????10???10110001000??
	Megalograptus_welchi            ???????????????????????????????????????????1?01000???01????????????????????????????00???????????????????????????????????????0???????????????10???1?1110010????
	Megalograptus_ohioensis         11101011012101040000101210000---01211000011110100011101011011200100100111000102----0003000100012-1000000-00-00001-1100110-000011101001-00000100001011100100010
	Winneshiek_megalograptid        111??0?1???????????????311000---01211000001110100001100011?1??00100120111100101101000?????????12-2??????????00?01-??????0-0110??0??010-0001000???0011010100010
	Holmipterus_suecicus            ????????????????????????????????0???1???????1?1100??????11???????????0111100101101000?????????1??200110??00-1100??????????0???????0001-00001?0???0?00-00010??0
	Lanarkopterus_dolichoschelus    11100011013101040000101?10??????0121110111101110000100001101120011110011100010110000000001100012-200100??00-10001-010011100000000001---00000100000000-00000010
	Mixopterus_kiaeri               11100011012101040000111?10000---1121110110101110000100001101120011110011100010110000000001?00012-200100??00-10001-010011100000000001-?-00000100000000-000000?0
	Mixopterus_multispinosus        11100011012101040000111?????????11211101101011100001000?110????011110011100010110000000001?00002-200100??00-10001-01001110000??????1---00000100000000-000000?0
	Strobilopterus_laticeps         0-0000010110-0110010100?????????????????????????????????1?1????011010011100-10110000?11010????011000000??010??????????????0???????????????????10?????????????1
	Strobilopterus_princetonii      0-000001011100130010100???000---001100000000000000???000101112001101101112011001100001?010?011???000000??0100000000001110-0000?0000?????????0110?00?0-00000001
	Strobilopterus_proteus          0-000001011100130010100310??????00110000000000000001000010111?0011011011120110011000010010?011???000000100100000000001110-0000?0000000-00000011010010-00000001
	Buffalopterus_pustulosus        0-0000010110-0110010100310??????????????????????????????1?1???????????????????????????????1010011000000???0-?000000001110-0001?00002--00000101101?010-00000000
	Strobilopterus_richardsoni      0-0000010110-0130010100310??????????????????????????????1???????????1011120010110000????????????????????????????????????????????????????????01101?0???000000??
	Erieopterus_microphthalmus      0-000011014110010010100310000---00110000000000000011100010011200100100111000101000000010001000011000000??10-00001-0000110-0001?00001---00000000000000-000000?0
	Paraeurypterus_anatoliensis     0-000001012100110000100?10?????????11???????000000??????1?0????010?????????????????00?????1000???????????????000??0000????0?????????????????001000010-0000001?
	Pentlandopterus_minor           0-000001012100110000100?????????????????????????????????100????010?????????????????????????000???????????????0001-0000110-000010000000-00000011000000-0000000?
	Dolichopterus_jewetti           0-0000010120-0120000?00???000---00221000011100000001000010011101100111101201100110100110001000011000000??0100000020000110-000110000000-00000001000?00-00000000
	Ruedemannipterus_stylonuroides  120000010160-0120000100?????????????????????????????????100????11001?1101?0110010110???????000????????????????0?????????????????????????????011000000-000000??
	Clarkeipterus_testudineus       121000010020-0120000100?????????????????????????????????100????11001?1101?0?10010010??????????????????????????????????????????????????????????1000?00-????????
	Clarkeipterus_otisius           121000010020-0120000100???????????????????????????????????????????????????????????????????????????????????????????????????????????????????????1000????????????
	Erieopterus_eriensis            0-000011011110010010100310??????001100000000000000?????010011200100100111000101000000?????10000110???????????0001-0000110-000??????000-00000000000000-000000??
	Eurypterus_henkeni              0-000011013101010000100010????????1110000000000000?????01001120010010011100010110000000000?000????????????0-?0001-0000110-000111000000-00001000100011000000010
	Eurypterus_tetragonophthalmus   0-000011013101010000100010000---001110000000000000111000100112001001001111001011000000000010000110000000-10-00001-0000110-000211000000-00001000100011000000010
	Eurypterus_leopoldi             0-000011013101010000100?????????????????????????????????1????????????011110010110000?10000??????????????????????00??????0-000211000000-00001?001000110000000??
	Eurypterus_pittsfordensis       0-000011013101010000100010000---0011100000000000001110001001120010010011110010110000010000?000???????????????000000000110-000211000000-0000100010001100000001?
	Eurypterus_henningsmoeni        0-000011013101010000100010??????00????????????????1110001001120010010011110010110000000000?000????????????0-?0001-0000110-000211000000-0000100010001100000001?
	Orcanopterus_manitoulinensis    121000110170-1021000101???000---001110??0???00000001000?110????0??0?0011100011010010011001?00012-10????0-???10001-0001110-011000000010-00100000000000-100010?0
	Pterygotus_anglicus             0-0001--0130-12221001011101120000033--000--------000-0001101121011012011110010110100000000?00012-2111000-00-0000000000110-0000001102--000?11000000000-11000010
	Adelophthalmus_sievertsi        0-0000110170-1010010100110000---0033--000--------000-0001101120011010011111010110100100000?00012-2000000-0100001000101110-000000000000-10000000000100-11000020
	Eurypterus_dekayi               0-000011013101010000100010000---0011100001110000001110001101120010010011100010110000000000?000011000000??10-0000000000110-000211000000-00000000000010-00000010
	Carcinosoma_newlini             0-0000110190-10210?01???10000---0122101010001111000101001101120011110011110011111010000001?00012-200100??00-11001-02101111000000000000-00000000000000-000100?0
	Carcinosoma_libertyi            ??????????????????????????000---012210001000111000010100110112001111001111001111?010000001????12-20????0-???1100000210?111000???????????????00???0?00-00010??0
	Rhinocarcinosoma_vaningeni      10000011019101010000101??????????1221?1010001110000100001??1120????100111??????????000?001?00012-20???????0-1100??0???????0?????????????????000000000-000100?0
	Eusarcana_acrocephala           0-020???0190-1021000101????????????????????????????????011??????111100????????????????1001???????????????????1001-021011110000000001---00000000000000-000100??
	Eusarcana_scorpionis            0-0200110190-1021000101???000---0122101010001110000100001101120011110011110010111010001001?00012-200100???0-11001-021011110000000001---00000000000000-000100?0
	Slimonia_acuminata              0-1000210100-1222100101???100---0000100000000000000100001101120011010011100010110100110011?00012-2000000-00-00001-0000110-0000000002--000011000000000-110000?0
	Acutiramus_bohemicus            ?????1--??????????????????112210??33--000--------0???000110112101101???????????????001????????????11100?????????????????????????1102--0001?1?0???0????110000??
	Acutiramus_macrophthalmus       0-0001--0150-12221001011101122100033--000--------000-0001101121011012011110010110100011000?00012-2111100-?0-?000000000110-0000001102--000111000000000-11000010
	Erettopterus_bilobus            0-0001--0120-12221001011101110010033--000--------0???0001101120011012011110010110100010000?00012-21110111?0-0000000000110-0000001102--001211000000000-11000010
	Erettopterus_osiliensis         0-??01--0120-1222100101???112001??33--000--------0???00011011200??012011110010110100010000?00012-21111111?0-0000000000110-0000001102--001211000000000-110000?0
	Erettopterus_serricaudatus      ??????????????????????????111001?????????????????????????????????????????????????????10000????????10101?????????????????????????1??2--001211?0????????110000??
	Erettopterus_waylandsmithi      0-0001--0120-1222100101???112001???????????????????????????????????????????????????????????????????????????????????????????????????2--0?1????00000????110000??
	Jaekelopterus_rhenaniae         0-0001--0130-1222100101???112100??33--000--------000-0001101121????????????????????0011000?00012-2111100-00-?000000000110-0000001102--100210000000000-11000010
	Jaekelopterus_howelli           ??????????????????????????112100???????????????????????01??1121??????????10010110100?11000????12-2111000-00-????????????0-0?00001102--100211?0???0????11000010
	Ciurcopterus_ventricosus        0-??01--0140-1222100101?????????0000100000000000000100001101???0110100111??????????01??????00012-210100??00-?000000000110-0000001002--000010000000000-110000?0
	Nanahughmilleria_norvegica      0-0000110170-10100001011100?????0011100000000000000100001101120011010011111010110101010000?00012-200000100100000000001110-000000000000-00000000000000-11001010

;

END;
BEGIN ASSUMPTIONS;
	TYPESET * UNTITLED   =  unord:  1 -  158;

END;

BEGIN MESQUITECHARMODELS;
	ProbModelSet * UNTITLED   =  'Mk1 (est.)':  1 -  158;
END;

Begin MESQUITE;
		MESQUITESCRIPTVERSION 2;
		TITLE AUTO;
		tell ProjectCoordinator;
		timeSaved 1423593559514;
		getEmployee #mesquite.minimal.ManageTaxa.ManageTaxa;
		tell It;
			setID 0 1333585746794984176;
		endTell;
		getEmployee #mesquite.charMatrices.ManageCharacters.ManageCharacters;
		tell It;
			setID 0 8464379591985957549;
			tell It;
				setDefaultOrder  0 1 3 4 5 6 7 8 9 10 11 13 14 16 17 18 19 20 21 23 26 27 28 29 30 31 32 33 34 35 36 37 39 40 41 42 43 45 46 47 48 49 50 51 52 53 55 56 57 58 59 60 61 63 64 65 67 68 69 70 71 74 74 75 76 77 78 79 80 81 82 83 84 85 86 87 88 89 90 91 92 93 94 95 96 97 98 99 100 101 103 104 105 107 108 109 110 111 112 113 114 116 117 118 119 121 122 123 125 126 128 129 131 132 134 135 136 138 139 140 141 142 143 144 145 146 147 148 149 151 152 154 155 157 158 161 162 163 164 165 166 167 168 169 170 173 174 175 176 177 178 179 180 181 182 184 186 187;
				attachments ;
			endTell;
			mqVersion 302;
			checksumv 0 3 1040510908 null  getNumChars 158 numChars 158 getNumTaxa 74 numTaxa 74   short true   bits 2305843009213694975   states 1023   sumSquaresStatesOnly 1292427.0 sumSquares -2.305843009213566E19 longCompressibleToShort false usingShortMatrix true   NumFiles 1 NumMatrices 1;
			mqVersion;
		endTell;
		getWindow;
		tell It;
			suppress;
			setResourcesState false false 100;
			setPopoutState 400;
			setExplanationSize 0;
			setAnnotationSize 0;
			setFontIncAnnot 0;
			setFontIncExp 0;
			setSize 1406 816;
			setLocation 12 22;
			setFont SanSerif;
			setFontSize 10;
			getToolPalette;
			tell It;
			endTell;
			desuppress;
		endTell;
		getEmployee  #mesquite.trees.BasicTreeWindowCoord.BasicTreeWindowCoord;
		tell It;
			makeTreeWindow #1333585746794984176  #mesquite.trees.BasicTreeWindowMaker.BasicTreeWindowMaker;
			tell It;
				suppressEPCResponse;
				setTreeSource  #mesquite.trees.StoredTrees.StoredTrees;
				tell It;
					laxMode;
					setTreeBlock 1;
					toggleUseWeights off;
				endTell;
				setAssignedID 1050.1423592724533.372152888007142419;
				getTreeWindow;
				tell It;
					setExplanationSize 30;
					setAnnotationSize 20;
					setFontIncAnnot 0;
					setFontIncExp 0;
					setSize 1306 744;
					setLocation 12 22;
					setFont SanSerif;
					setFontSize 10;
					getToolPalette;
					tell It;
						setTool mesquite.trees.BasicTreeWindowMaker.BasicTreeWindow.arrow;
					endTell;
					setActive;
					getTreeDrawCoordinator #mesquite.trees.BasicTreeDrawCoordinator.BasicTreeDrawCoordinator;
				tell It;
					suppress;
					setTreeDrawer  #mesquite.trees.SquareLineTree.SquareLineTree;
					tell It;
						setNodeLocs #mesquite.trees.NodeLocsStandard.NodeLocsStandard;
						tell It;
							branchLengthsToggle off;
							toggleScale on;
							toggleBroadScale off;
							toggleCenter on;
							toggleEven on;
							setFixedTaxonDistance 0;
						endTell;
						setEdgeWidth 4;
						showEdgeLines on;
						orientUp;
					endTell;
					setBackground White;
					setBranchColor Black;
					showNodeNumbers off;
					showBranchColors on;
					labelBranchLengths off;
					centerBrLenLabels on;
					showBrLensUnspecified on;
					showBrLenLabelsOnTerminals on;
					setBrLenLabelColor 0 0 255;
					setNumBrLenDecimals 6;
					desuppress;
					getEmployee #mesquite.trees.BasicDrawTaxonNames.BasicDrawTaxonNames;
					tell It;
						setColor Black;
						toggleColorPartition off;
						toggleColorAssigned on;
						toggleShadePartition off;
						toggleShowFootnotes on;
						toggleNodeLabels on;
						toggleCenterNodeNames off;
						toggleShowNames on;
						namesAngle ?;
					endTell;
				endTell;
					setTreeNumber 1;
					setTree '((((((((((((((((((((67,69),70,68),(56,((66,65),(72,71)))),73),64),26),(57,74)),55),(((34,(35,36)),(33,61,((59,60),(62,63)))),((28,(29,(31,30))),32))),((58,((25,51,54,(52,53)),50)),(49,42))),43),44),((37,(41,(39,38))),40)),((24,45),(46,(48,47)))),(27,(22,23))),7),((16,(18,17)),(21,(20,19)))),(((10,9),((13,(15,14)),(12,11))),(6,8))),((5,(3,4)),2)),1);';
					setDrawingSizeMode 0;
					toggleLegendFloat on;
					scale 0;
					toggleTextOnTree off;
					showWindow;
				endTell;
				desuppressEPCResponse;
				getEmployee #mesquite.trees.ColorBranches.ColorBranches;
				tell It;
					setColor Red;
					removeColor off;
				endTell;
				getEmployee #mesquite.ornamental.BranchNotes.BranchNotes;
				tell It;
					setAlwaysOn off;
				endTell;
				getEmployee #mesquite.ornamental.ColorTreeByPartition.ColorTreeByPartition;
				tell It;
					colorByPartition off;
				endTell;
				getEmployee #mesquite.ornamental.DrawTreeAssocDoubles.DrawTreeAssocDoubles;
				tell It;
					setOn on;
					toggleShow consensusFrequency;
					setDigits 4;
					writeAsPercentage off;
					toggleCentred off;
					toggleHorizontal on;
					toggleWhiteEdges on;
					setFontSize 10;
					setOffset 0  0;
				endTell;
				getEmployee #mesquite.ornamental.DrawTreeAssocStrings.DrawTreeAssocStrings;
				tell It;
					setOn on;
					toggleCentred on;
					toggleHorizontal on;
					setFontSize 10;
					setOffset 0  0;
				endTell;
				getEmployee #mesquite.trees.TreeInfoValues.TreeInfoValues;
				tell It;
					panelOpen false;
				endTell;
			endTell;
		endTell;
		getEmployee  #mesquite.charMatrices.BasicDataWindowCoord.BasicDataWindowCoord;
		tell It;
			showDataWindow #8464379591985957549 #mesquite.charMatrices.BasicDataWindowMaker.BasicDataWindowMaker;
			tell It;
				getWindow;
				tell It;
					setExplanationSize 30;
					setAnnotationSize 20;
					setFontIncAnnot 0;
					setFontIncExp 0;
					setSize 1306 744;
					setLocation 12 22;
					setFont SanSerif;
					setFontSize 10;
					getToolPalette;
					tell It;
						setTool mesquite.charMatrices.BasicDataWindowMaker.BasicDataWindow.ibeam;
					endTell;
					setTool mesquite.charMatrices.BasicDataWindowMaker.BasicDataWindow.ibeam;
					colorCells  #mesquite.charMatrices.NoColor.NoColor;
					colorRowNames  #mesquite.charMatrices.TaxonGroupColor.TaxonGroupColor;
					colorColumnNames  #mesquite.charMatrices.CharGroupColor.CharGroupColor;
					colorText  #mesquite.charMatrices.NoColor.NoColor;
					setBackground White;
					toggleShowNames on;
					toggleShowTaxonNames on;
					toggleTight off;
					toggleThinRows off;
					toggleShowChanges on;
					toggleSeparateLines off;
					toggleShowStates on;
					toggleAutoWCharNames on;
					toggleAutoTaxonNames off;
					toggleShowDefaultCharNames off;
					toggleConstrainCW on;
					toggleBirdsEye off;
					toggleShowPaleGrid off;
					toggleShowPaleCellColors off;
					toggleShowPaleExcluded off;
					togglePaleInapplicable on;
					toggleShowBoldCellText off;
					toggleAllowAutosize on;
					toggleColorsPanel off;
					toggleDiagonal on;
					setDiagonalHeight 80;
					toggleLinkedScrolling on;
					toggleScrollLinkedTables off;
				endTell;
				showWindow;
				getWindow;
				tell It;
					forceAutosize;
				endTell;
				getEmployee #mesquite.charMatrices.ColorByState.ColorByState;
				tell It;
					setStateLimit 9;
					toggleUniformMaximum on;
				endTell;
				getEmployee #mesquite.charMatrices.ColorCells.ColorCells;
				tell It;
					setColor Red;
					removeColor off;
				endTell;
				getEmployee #mesquite.categ.StateNamesStrip.StateNamesStrip;
				tell It;
					showStrip off;
				endTell;
				getEmployee #mesquite.charMatrices.AnnotPanel.AnnotPanel;
				tell It;
					togglePanel off;
				endTell;
				getEmployee #mesquite.charMatrices.CharReferenceStrip.CharReferenceStrip;
				tell It;
					showStrip off;
				endTell;
				getEmployee #mesquite.charMatrices.QuickKeySelector.QuickKeySelector;
				tell It;
					autotabOff;
				endTell;
				getEmployee #mesquite.charMatrices.SelSummaryStrip.SelSummaryStrip;
				tell It;
					showStrip off;
				endTell;
				getEmployee #mesquite.categ.SmallStateNamesEditor.SmallStateNamesEditor;
				tell It;
					panelOpen true;
				endTell;
			endTell;
		endTell;
		endTell;
end;
